# Supplementary material for: Differences in Free-Living Patterns of Sedentary Behaviour between Office Employees with Diabetes and Office Employees without Diabetes: A Principal Component Analysis for Clinical Practice
Source: Int J Environ Res Public Health. 2022 Sep 27;19(19):12245. doi: 10.3390/ijerph191912245 (PMC9566776; doi:10.3390/ijerph191912245)
Supplement: Supplementary file 1 [file ijerph-19-12245-s001.zip]

Archive with 1 entries (1 files):
- ijerph-1860295-supplementary.pdf
